# Supplementary material for: Penfluridol targets acid sphingomyelinase to inhibit TNF signaling and is therapeutic against inflammatory autoimmune diseases
Source: Arthritis Res Ther. 2022 Jan 19;24:27. doi: 10.1186/s13075-021-02713-6 (PMC8767691; doi:10.1186/s13075-021-02713-6)
Supplement: Supplementary file 1 — Additional file 1. [file 13075_2021_2713_MOESM1_ESM.csv]

itga11	Ctrl_1	Ctrl_2	TNFa_1	TNFa_2	Penfluridol_1	Penfluridol_2
5830432E09Rik	208.97	231.97	352.27	387.92	236.75	255.18
Adgb	725.07	862.49	1334.26	1183.15	941.69	726.29
Ak4	565.7	690.69	862.83	854.44	560.56	672.31
Akr1b8	2557.28	2553.47	3966.25	3847.53	3076.69	3317.36
Ccr1	555.15	640.98	907.19	845.25	565.86	677.21
Ccrl2	1319.27	1331.68	1645.65	1622.11	1300.53	1248.43
Cd38	3208.48	3460.44	9357.22	9902.11	7628.02	8338.56
Cfap43	1138.8	1179.06	1343.83	1412.84	1102	1099.24
Csf3	130.87	163.95	2146.65	2251.96	1339.81	1498.7
Cxcl14	913.99	946.21	1241.19	1406.71	625.32	724.32
Egln3	574.15	750.87	846.31	862.61	554.19	667.4
Ereg	115.04	211.92	549.71	450.19	281.34	301.31
F10	427.44	503.19	1108.98	1304.63	695.39	781.25
F3	139.32	225	408.8	399.15	123.15	152.13
F7	60.16	101.16	142.65	132.71	62.64	71.65
Fam162a	1700.28	1844.46	2304.08	2441.84	1805.88	1960.97
Gpr141	643.81	740.4	1318.6	1277.07	863.13	1051.15
Grem1	6546.77	8341.5	10619.29	9298.8	6512.21	7656.44
H2-M2	105.54	76.74	847.18	1078	601.96	682.12
Hif1a	8064.46	8956.32	12670.25	12179.59	9904.21	9895.17
Hilpda	675.47	996.79	1187.27	1286.25	708.13	745.92
Hmox1	82712.17	88950.17	109062.3	118175.04	91173.11	94232.76
Il1a	586.81	754.35	5103.07	5288.95	2857.98	3520.53
Il1b	1719.28	1677.02	10109.59	11837.61	7649.25	8408.24
Il1rn	3915.61	3859.85	7453.24	7185.66	4662.8	5773
Il6	19.56	28.81	97.61	95.88	55.5	73.68
Jag1	1636.96	1627.31	2292.77	2076.38	1731.57	1665.55
Lmcd1	478.11	645.34	1037.66	1046.36	410.86	415.16
Mcoln2	2851.74	2884.86	5140.47	4825.49	4104.37	4230.13
Mmp10	101.32	102.03	356.61	504.29	175.17	175.68
Mmp12	7248.62	8768.83	11438.63	10490.11	6989.96	8498.54
Mmp13	9158.93	8536.85	27408.87	31195.73	16284.78	17854.88
Mmp8	1172.57	1791.26	2925.98	3179.9	2064.93	2099.36
Nfil3	767.29	833.71	1173.35	1271.96	960.8	879.4
Nkd2	445.39	455.23	573.19	631.9	205.96	168.81
Npy	846.45	964.53	1155.08	1321.98	917.27	890.19
Plaur	2724.04	2721.78	4111.5	4414.09	3319.81	3338.96
Pmp22	1703.45	1998.82	2261.46	2331.59	1611.6	1903.07
Prdx6	7292.95	8312.73	10058.27	10619.76	7454.97	8110.86
Procr	2556.23	2910.15	6675.65	6667.08	5119.32	5396.11
Ptx3	2347.25	2352.89	5841.52	5558.45	3393.06	3853.25
Rgs16	1419.54	1729.35	3129.51	2906.32	1235.77	1231.74
Serpine1	15789.08	18998.4	23515.69	23161.75	13097.68	13206.64
Slc16a3	4536.19	4892.4	7297.55	7735.9	6051.45	6054.68
Slc20a1	4505.59	4842.69	5868.48	5516.6	4245.57	4233.07
Slc27a1	3439.61	3606.95	4562.06	4390.62	3841.08	3451.82
Slc2a1	5360.48	5639.78	7177.52	7712.42	6071.63	6001.68
Sox11	120.32	204.94	346.18	303.19	176.24	196.29
Spry4	164.65	213.66	353.14	332.79	202.78	189.42
Stc1	263.85	340.99	536.66	466.52	297.26	318
Thbs1	21407.07	31768.35	39269.35	37126.78	21841.5	17660.54
Tnc	8122.51	9606.03	12969.46	11912.14	8891.39	7780.1
